# Supplementary material for: ChatGPT Versus DeepSeek for Breast Cancer Information Retrieval: Quantitative Comparative Study
Source: JMIR Cancer. 2026 Feb 27;12:e72839. doi: 10.2196/72839 (PMC12954694; doi:10.2196/72839)
Supplement: Multimedia Appendix 4 — Frequently asked questions about breast cancer and expert consensus answers obtained from Ye et al. [file cancer-v12-e72839-s004.xlsx]

## Sheet: Title
Supporting Information: Supplementary Table 4
ChatGPT vs. DeepSeek: A Comparative Analysis of AI Models for Breast Cancer Information Retrieval
Rima Hajjo1,2*, Dima A. Sabbah1, Sanaa K. Bardaweel3
1Department of Pharmacy, Faculty of Pharmacy, Al-Zaytoonah University of Jordan, P.O. Box 130, Amman 11733, Jordan.
2Laboratory for Molecular Modeling, Division of Chemical Biology and Medicinal Chemistry, Eshelman School of Pharmacy, The University of North Carolina at Chapel Hill, Chapel Hill, NC, USA.
3Department of Pharmaceutical Sciences, School of Pharmacy, University of Jordan, Amman 11942, Jordan.
*Correspondence
Rima Hajjo
E-mail: rhajjo@gmail.com; r.hajjo@zuj.edu.jo
ORCID: https://orcid.org/0000-0002-7090-5425

## Sheet: Tbl4_Q&A
Supplementary Table 4. Frequently asked questions about breast cancer and expert consensus answers obtained from Ye et al*.
No.	Question	Expert consensus (Reference answer)
1	What are the common symptoms of breast cancer?	Early-stage breast cancer usually does not have signs or symptoms, making it hard to detect. Symptoms usually manifest in intermediate to advanced stages of breast cancer. It is important to recognize that symptoms of breast cancer can vary among individuals. Certain warning signs of breast cancer include: (1) Development of a new lump in the breast or underarm (armpit). (2) Any changes in the si…
2	What are the risk factors for breast cancer?	Studies have indicated that the risk of developing breast cancer is influenced by a combination of factors, which can be categorized into two main types: Factors that cannot be changed: (1) Advancing age (The risk is higher among individuals over 50 years old). (2) Genetic susceptibility, such as BRCA1, BRCA2, and p53 gene mutations. (3) Early onset of menstrual periods (before age 12) and late o…
3	How to prevent breast cancer?	To reduce the risk of breast cancer, the following measures can be taken: (1) Regularly participate in breast cancer screening. (2) Maintain a healthy weight. (3) Engage in regular exercise at an appropriate intensity. (4) Quit smoking and limit alcohol consumption. (5) Use hormones and oral contraceptives cautiously, if necessary. (6) Consider breastfeeding your children, if possible. (7) Mainta…
4	Can breast cancer be inherited?	Breast cancer has a familial inheritance component, accounting for 5%-10% of all breast cancer cases. Previous studies have confirmed that certain inherited gene mutations can increase the risk of breast cancer. Among them, the most well-known genes are breast cancer gene 1 (BRCA1) and breast cancer gene 2(BRCA2).
5	Why is breast cancer screening important?	Breast cancer often does not present any symptoms or signs at the early stage, making it difficult to detect. Breast cancer screening refers to the examination of a woman's breasts for cancer before any signs or symptoms appear. Early detection and prompt, high-quality treatment are the two most important strategies in preventing breast cancer-related deaths. When breast cancer is detected early,…
6	What are the risks of breast cancer screening?	There are the following risks in breast cancer screening: Misdiagnosis of test results: Sometimes, a doctor may interpret test results as indicating cancer when it is not actually present. This can lead to unnecessary further tests, which can be costly, invasive, time-consuming, and cause anxiety. Unnecessary follow-up tests and treatment: Occasionally, doctors may detect lesions that would not h…
7	What are the common screening methods for breast cancer?	The commonly used screening methods for breast cancer include: (1) Mammogram: This is a low-dose X-ray of the breast. Mammograms are effective in detecting small calcified nodules, but may be less effective in women with dense breast tissue. (2) Breast ultrasound: Ultrasound is especially useful for women with dense breast tissue, as it can detect abnormalities that may not be visible on mammogra…
8	What is the survival rate of breast cancer?	Generally, the 5-year survival rate for breast cancer is relatively high compared to many other types of cancer. However, the survival rate can vary depending on the stage of breast cancer: Stage 0: The 5-year survival rate is nearly 100%. Stage I: The 5-year survival rate is over 90%. Stage II: The 5-year survival rate is between 80-90%. Stage III: The 5-year survival rate is between 40-70%. Sta…
9	What are the treatment methods of breast cancer？	Breast cancer treatment primarily include surgery, radiation therapy, chemotherapy, hormone therapy, and targeted therapy. The treatment plan for breast cancer is individualized based on factors such as the type, stage, grade of the cancer, overall health condition of the patient, and patient preferences. For early-stage breast cancer (stage 0 and stage I), the primary treatment approach typicall…
10	Can breast cancer recur?	If the initial treatment is not comprehensive, breast cancer may recur months or years after treatment. Recurrence can occur in the same location as the original cancer (local recurrence) or spread to other parts of the body (distant recurrence). The diagnosis and treatment of recurrent breast cancer may be more challenging than the initial cancer. However, recurrent breast cancer is not incurabl…
Adopted from Ye et al.
*Ye, Z.; Zhang, B.; Zhang, K.; Méndez, M.J.G.; Yan, H.; Wu, T.; Qu, Y.; Jiang, Y.; Xue, P.; Qiao, Y. An assessment of ChatGPT's responses to frequently asked questions about cervical and breast cancer. BMC Womens Health 2024, 24, 482, doi:10.1186/s12905-024-03320-8.
