# Supplementary material for: ChatGPT Versus DeepSeek for Breast Cancer Information Retrieval: Quantitative Comparative Study
Source: JMIR Cancer. 2026 Feb 27;12:e72839. doi: 10.2196/72839 (PMC12954694; doi:10.2196/72839)
Supplement: Multimedia Appendix 5 [file cancer-v12-e72839-s005.xlsx]

## Sheet: Tbl11_ChatGPT-Refs
Supplementary Table 5. Human and artificial intelligence reliability scores for references cited by ChatGPT-4.0.
Reference	RH	DS	SB	ChatGPT	DeepSeek	Majority Score
American Cancer Society	1	1	1	1	1	1
American College of Obstetricians and Gynecologists (ACOG)	1	1	1	1	1	1
American Family Physician (AAFP journal)	1	1	1	1	1	1
Breast Cancer – Moose and Doc	0	0	0	0	0	0
Breast Cancer Research Foundation (BCRF)	1	1	1	1	1	1
BreastCancer.org	0	1	1	0	1	1
Cancer Research UK	0	1	1	1	1	1
Cancer.gov (National Cancer Institute)	1	1	1	1	1	1
Cancer.org (American Cancer Society)	1	1	1	1	1	1
Cancerscreenweek.org	1	1	1	0	1	1
Centers for Disease Control and Prevention (CDC)	1	1	1	1	1	1
City of Hope	1	1	1	1	1	1
Cleveland Clinic	1	1	1	1	0	1
Dana-Farber Cancer Institute	1	1	1	1	1	1
Harvard Health Publishing	1	1	1	1	1	1
Health Images	0	0	0	0	0	0
Healthline.com	0	0	0	0	0	0
HealthPartners	0	0	0	0	1	0
Johns Hopkins Medicine	1	1	1	1	1	1
Komen.org (Susan G. Komen Foundation)	0	1	1	0	1	1
Living Beyond Breast Cancer (LBBC)	0	0	0	1	1	0
Mayo Clinic Blog	0	0	0	1	0	0
Mayo Clinic News Network	1	1	1	1	1	1
Mayo Clinic Press	1	1	1	1	1	1
MayoClinic.org	1	1	1	1	1	1
MD Anderson Cancer Center	1	1	1	1	1	1
Medical News Today	0	0	0	0	0	0
MedicineNet	0	0	0	0	0	0
Memorial Sloan Kettering Cancer Center	1	1	1	1	1	1
MOFFITT Cancer Center	1	1	1	1	1	1
National Breast Cancer Foundation, Inc.	0	1	1	0	1	1
National Cancer Institute (NCI) Cancer.gov	1	1	1	1	1	1
New York Health	0	0	0	0	0	0
NHS (UK National Health Service)	1	1	1	1	1	1
People.com	0	0	0	0	0	0
SEER (NCI Training Module)	1	1	1	1	1	1
SITEMAN Cancer Center (Washington University in St. Louis)	1	1	1	1	1	1
The Sunday Times	0	0	0	0	0	0
UC Davis Health	1	1	1	1	1	1
University of Kansas Cancer Center	1	1	1	1	1	1
UpToDate	0	0	1	1	1	0
Verywell Health	0	0	0	0	0	0
VeryWellHealth	0	0	0	0	0	0
WebMD	0	0	0	0	0	0
Wikipedia	0	0	0	0	0	0
