# Supplementary material for: ChatGPT Versus DeepSeek for Breast Cancer Information Retrieval: Quantitative Comparative Study
Source: JMIR Cancer. 2026 Feb 27;12:e72839. doi: 10.2196/72839 (PMC12954694; doi:10.2196/72839)
Supplement: Multimedia Appendix 6 [file cancer-v12-e72839-s006.xlsx]

## Sheet: Tbl12_DeepSeek_Refs
Supplementary Table 6. Human experts and artificial intelligence reliability scores for references cited by DeepSeek-V3.
Reference	RH	DS	SB	ChatGPT	DeepSeek	Majority Score
Abdullah K et al., Eur Radiol 2025 systematic review/meta-analysis on deep learning MRI diagnosis	1	1	1	1	1	1
Abdullah, K.A., Marziali, S., Nanaa, M. et al. Deep learning breast cancer diagnosis meta-analysis. Eur Radiol 2025.	1	1	1	1	1	1
ACOG website	1	1	1	1	1	1
ACS Annual Report to the Nation 2022	1	1	1	1	1	1
ACS article on incidence rate for women under 50	1	1	1	1	1	1
ACS Breast Cancer Facts and Figures 2024-2025 PDF	1	1	1	1	1	1
ACS survival rates for breast cancer page	1	1	1	1	1	1
Advani & Moreno-Aspitia (2014)	1	1	1	0	1	1
Ahmad, A. (2013), Int Scholarly Res Notices	1	1	1	0	1	1
Al Sukhun et al., JCO Glob Oncol, 2024	1	1	1	1	1	1
Aliu et al., Psycho-Oncology 2025	1	1	1	1	1	1
American Cancer Society	0	1	1	1	1	1
American Cancer Society (ACS) Cancer Facts & Figures 2024	1	1	1	1	1	1
American Cancer Society Recommendations for Early Detection of Breast Cancer; accessed 2025.	1	1	1	1	1	1
American Cancer Society recommendations webpage	1	1	1	1	1	1
American Cancer Society. Breast Cancer Risk Factors You Cannot Change (2025)	1	1	1	1	1	1
American Cancer Society. Causes, Risk Factors, and Prevention of Cancer in Children (2025)	1	1	1	1	1	1
Apessos A & Nasioulas G., Breast Cancer Essentials (2021, Springer)	1	1	1	1	1	1
Apostolou P & Fostira F., Biomed Res Int 2013; PubMed/PMC	1	1	1	1	1	1
Arnold et al. (2022), Breast (journal)	1	1	1	1	1	1
Asaoka, M. et al., Eur J Surg Oncol (2019)	1	1	1	1	1	1
AstraZeneca press release (2025)	1	1	1	0	0	1
Atale & Wells (2025) - IJMS	1	1	1	0	1	1
AuntMinnie.com clinical news (2025)	0	0	0	0	0	0
Australian Government Cancer Australia	1	1	1	1	1	1
Australian Government Cancer Australia screening page	1	1	1	1	1	1
Australian Government Cancer Australia. Breast cancer risk factors (2025)	1	1	1	1	1	1
Australian Government Cancer Australia. Family history and genetics (2025)	1	1	1	1	1	1
Autier P et al., J Clin Epidemiol 2024	1	1	1	1	1	1
Barba D et al., Crit Rev Oncol Hematol 2021 review on breast cancer tools	1	1	1	1	1	1
Barili V et al., Genes 2024	1	1	1	1	1	1
Baum E. et al., BMC Women’s Health, 2025	1	1	1	1	1	1
Beatty JD et al., J Cancer Surviv (2022)	1	1	1	1	1	1
Bennett A et al., Syst Rev, 2024 Canadian guideline update	1	1	1	1	1	1
Berg WA. Benefits of screening mammography. JAMA. 2010.	1	1	1	1	1	1
BioSpace press release	0	0	1	0	0	0
BioSpace press release on metastatic HER2-positive breast cancer market	0	0	0	0	0	0
Breast Cancer Expert Committee guidelines, Zhonghua Zhong Liu Za Zhi, 2024	1	1	1	1	1	1
Breast Cancer Research Foundation (BCRF) blog (2025)	0	1	1	1	0	1
Breast Cancer Research Foundation website	1	1	1	1	1	1
Breast Cancer UK	0	0	0	1	0	0
Breast Cancer UK facts and figures page	0	1	1	1	0	1
Britt, Cuzick & Phillips (2020)	1	1	1	1	1	1
Burguin A. et al., J Pers Med, 2021	1	1	1	1	1	1
Canadian Cancer Society 2024 statistics PDF	1	1	1	1	1	1
Canadian Cancer Society survival statistics page	1	1	1	1	1	1
Canadian Living.com	0	0	0	1	0	0
Cancer Research UK breast cancer survival statistics	1	1	1	1	1	1
Cancer Research UK survival page	1	1	1	1	1	1
Cancer Research UK. Breast Screening; accessed 2025.	1	1	1	1	1	1
Cancer Research UK. Family history and inherited cancer genes (2025)	1	1	1	1	1	1
Cancer Research UK. Family history of breast cancer and inherited genes (2025)	1	1	1	1	1	1
Cancer Therapy Advisor website	0	0	0	0	0	0
Cancer Today magazine article	0	0	0	0	0	0
CancerNetwork article on 2024 ESMO highlights	0	0	0	0	0	0
Cancernetwork website article	0	0	0	0	0	0
Cancerscreenweek.org. Why is cancer screening important? Fact sheet.	0	0	0	1	0	0
Canelo-Aybar et al., J Med Screen 2021	1	1	1	1	1	1
CDC.gov breast cancer screening page	1	1	1	1	1	1
CDC.gov breast cancer statistics page	1	1	1	1	1	1
CDC.org	1	1	1	1	1	1
Chen et al. (2025), Cell Biosci	1	1	1	1	1	1
Chen Z et al., Cell Biosci 2025	1	1	1	1	1	1
Chen Z et al., Cell Biosci 2025 on triple-negative breast cancer classifications	1	1	1	1	1	1
Chen, R. et al., Mod Pathol (2020)	1	1	1	1	1	1
Chen, Z., et al. Classifications of triple-negative breast cancer: insights and therapeutic approaches. Cell Biosci 2025.	1	1	1	1	1	1
Chlebowski et al. (2024) - Cancer	1	1	1	1	1	1
City of Hope website article	1	1	1	1	1	1
Cleveland Clinic patient info page on breast cancer screening	1	1	1	1	1	1
Cleveland Clinic. Breast Cancer Can Be Genetic (2025)	1	1	1	1	1	1
Cleveland Clinic. Breast Cancer Screenings; accessed 2025.	1	1	1	1	1	1
Clift AK et al., Br J Cancer 2022	1	1	1	1	1	1
Clinical Advisor website on breast cancer stats	0	0	0	0	0	0
CNBC TV18 news on breast cancer screening in India	0	0	0	0	0	0
Courtney D. et al., Ir J Med Sci (2022)	1	1	1	1	1	1
Covington MF, Clinical Breast Cancer 2025 imaging screening comparative analysis	1	1	1	1	1	1
Cupertino SES et al., Genes 2025	1	1	1	1	1	1
CureToday article on FDA approval	0	0	0	1	0	0
De Jesus, C., Moseley, T.W., Diaz, V. et al. The Benefits of Screening Mammography. Curr Breast Cancer Rep 2023.	1	1	1	1	1	1
Ding et al., Cancer Biology & Medicine 2022 on breast screening in Chinese women	1	1	1	1	1	1
Ding L et al., Sci Rep 2025	1	1	1	1	1	1
Diwanji & Joe, Radiology: Imaging Cancer 2022	1	1	1	1	1	1
DOCTOR NDTV	0	0	0	1	0	0
Dolgin, Nature Cancer, 2024	1	1	1	1	1	1
Farina et al. (2025) - PLoS ONE	1	1	1	1	1	1
Ferraro E, Reiner AS, et al. Survival in ERBB2-positive metastatic breast cancer. JAMA Netw Open. 2025.	1	1	1	0	1	1
Fillon M., CA Cancer J Clin (2022)	1	1	1	1	1	1
Firstpost (news site)	0	0	0	0	0	0
Firstpost news article on Indian breast cancer screening statistics	0	0	0	0	0	0
Foldi, J. et al., J Clin Oncol (2019)	1	1	1	1	1	1
Foshag et al., Clinical Imaging 2025	1	1	1	1	1	1
Fuller MS et al., Med Clin North Am 2015	1	1	1	1	1	1
Gao, L. et al., Breast Cancer Res Treat (2024)	1	1	1	1	1	1
Gauvin K et al., Cancer Med 2025	1	1	1	1	1	1
Gemignani ML. Breast cancer screening: why, when, and how many? Clin Obstet Gynecol. 2011.	1	1	1	1	1	1
Getz KR et al., Breast Cancer Res 2025 metabolite associations	1	1	1	1	1	1
Giaquinto AN et al. (2024), CA Cancer J Clin	1	1	1	1	1	1
Giaquinto et al. (2022), CA Cancer J Clin	1	1	1	1	1	1
Glasziou P, Houssami N. The evidence base for breast cancer screening. Prev Med. 2011.	1	1	1	1	1	1
Goonaratne, Ahad, Al-Khaifi (2025) - Encyclopedia entry	1	1	1	0	1	1
Gordon PB. Breast cancer screening. Can Fam Physician. 2019.	1	1	1	1	1	1
GOV.UK news release on AI trial for breast cancer screening	1	1	1	1	0	1
Gradishar et al., NCCN Clinical Practice Guidelines, J Natl Compr Canc Netw, 2024	1	1	1	1	1	1
Guo Y et al., Asian Pac J Cancer Prev 2020	1	1	1	1	1	1
Haddad CF., Mastology 2020	1	1	1	0	1	1
Haji, H.E. et al., JCO Clinical Cancer Informatics (2023)	1	1	1	1	1	1
Hanker, A.B. et al., Cancer Cell (2020)	1	1	1	1	1	1
Hartman M et al., Breast Cancer Res 2007	1	1	1	1	1	1
He Z et al., Cell Prolif, 2020 review on breast cancer diagnosis methods	1	1	1	1	1	1
Health World.com article on breast cancer in India	0	0	0	1	0	0
Healthline	0	0	0	0	0	0
Healthline breast cancer survival rates	0	0	0	1	0	0
Healthline statistics on male breast cancer	0	0	0	1	0	0
HealthPartners.com. Hereditary breast cancer (2025)	0	0	0	0	0	0
HealthWorld.com news on Indian breast cancer screening numbers	0	0	0	0	0	0
Heater N.K. et al., J Hematol Oncol, 2024	1	1	1	1	1	1
Henderson JT et al., AHRQ 2024 comparative effectiveness review	1	1	1	1	1	1
Henricks J. et al., Breast Cancer Res, 2025	1	1	1	1	1	1
Hernström et al., Lancet Digital Health 2025	1	1	1	1	1	1
Hernström et al., The Lancet Digital Health (2024)	1	1	1	1	1	1
Hernström, V., et al. Screening performance in AI-assisted mammography trial. Lancet Digital Health. 2024.	1	1	1	1	1	1
Howell et al. (2014)	1	1	1	1	1	1
Hui, C. et al., Curr Breast Cancer Rep (2023)	1	1	1	1	1	1
IARC Working Group. Breast cancer screening efficacy. IARC, 2016.	1	1	1	1	1	1
Independent UK Panel on Breast Cancer Screening. Benefits and harms review. Lancet. 2012.	1	1	1	1	1	1
ITV News report on NHS AI breast cancer screening trial	0	0	0	0	0	0
Izci H. et al., J Natl Cancer Inst (2020)	1	1	1	1	1	1
Jang HM et al., Diagnostics (2025)	1	1	1	1	1	1
Jia G et al., Nat Genet 2025	1	1	1	1	1	1
Jiao et al. (2025) - BMC Cancer	1	1	1	1	1	1
Johns Hopkins Medicine news release	1	1	1	1	0	1
Kaklamani & Arteaga (2024), CA Cancer J Clin	1	1	1	1	1	1
Katsika et al., Life 2024	1	1	1	1	1	1
Kaushik A. et al., IEEE Conf AIIoT (2024)	1	1	1	0	1	1
Keogan, A. et al., npj Precis. Onc. (2025)	1	1	1	1	1	1
Kolak et al. (2017) - Ann Agric Environ Med	1	1	1	1	1	1
Komen.org	0	1	1	1	0	1
Komen.org breast cancer statistics page	0	1	1	1	0	1
Komen.org breast cancer survival rates page	0	1	1	0	0	1
Kumari, S. & Kumar, C. (2024) Springer Book Chapter	1	1	1	1	1	1
Kuszaj et al. (2025) - Support Care Cancer	1	1	1	1	1	1
Lafourcade, A. et al., BMC Cancer (2018)	1	1	1	1	1	1
Larsen MJ et al., Breast Cancer (Auckl) 2014; PubMed/PMC article	1	1	1	1	1	1
Lee CI et al., Med Clin North Am 2017	1	1	1	1	1	1
Lee YJ et al., Ann Surg Treat Res (2023)	1	1	1	1	1	1
Li et al. (2025)	1	1	1	0	1	1
Li J. et al., Transl Breast Cancer Res, 2024	1	1	1	1	1	1
Li T et al., J Hematol Oncol 2025	1	1	1	1	1	1
Li Z-Y et al., Clinical Breast Cancer, 2025	1	1	1	1	1	1
Liu B. et al., Signal Transduction and Targeted Therapy, 2024	1	1	1	1	1	1
Liu G. et al., European Journal of Cancer Care, 2024	1	1	1	1	1	1
Liu Zhen et al., Chinese Journal of Clinical Oncology, 2024, peer-reviewed journal	1	1	1	1	1	1
Mann RM, editorial in The Lancet 2025 on post-treatment surveillance	1	1	1	1	1	1
Marc Thill et al., Breast Care, 2024	1	1	1	1	1	1
Marra A. et al., Nat Rev Clin Oncol, 2024	1	1	1	1	1	1
Mayo Clinic	1	1	1	1	1	1
Mayo Clinic Comprehensive Cancer Center Blog. The importance of breast cancer screening; accessed 2025.	1	1	1	0	0	1
Mayo Clinic.org. Why breast cancer screening is important; accessed 2025.	1	1	1	1	1	1
McWilliams et al., Psychology & Health 2024	1	1	1	1	1	1
MD Anderson Cancer Centers. Is breast cancer genetic? (2025)	1	1	1	1	1	1
Medical Xpress (news site)	0	0	0	0	0	0
Medical Xpress article on fear of recurrence	0	0	0	0	0	0
Medical Xpress article on Phase III trial	0	0	0	1	1	0
Memorial Sloan Kettering Cancer Center	1	1	1	1	1	1
Militello C., Academic Radiology 2025	1	1	1	0	1	1
Mitri & Gelmon, Nat Med, 2025	1	1	1	1	1	1
Monticciolo et al., J Am Coll Radiol 2023	1	1	1	1	1	1
Mukherjee & Bandyopadhyay, Cancers (Basel), 2024	1	1	1	1	1	1
Muller L et al., Cancer Cell Int 2025	1	1	1	1	1	1
Mustapha MT et al., Diagnostics, 2022 supervised learning breast screening	1	1	1	1	1	1
Myers C et al., Sci Rep 2025	1	1	1	1	1	1
Myller, S. et al., Acta Oncologica (2022)	1	1	1	1	1	1
Nangia et al. (2021)	1	1	1	1	1	1
Narayan AK et al., Med Clin North Am, 2020 screening review	1	1	1	1	1	1
Narayan AK, Lee CI, Lehman CD. Screening for Breast Cancer. Med Clin North Am. 2020.	1	1	1	1	1	1
National Breast Cancer Foundation (NBCF)	1	1	1	1	0	1
National Breast Cancer Foundation Australia website	0	1	1	1	0	1
National Cancer Institute	1	1	1	1	1	1
National Cancer Institute (NCI) patient version website	1	1	1	0	1	1
National Comprehensive Cancer Network (NCCN) Guidelines website	1	1	1	1	1	1
Nave O. et al., Scientific Reports, 2024	1	1	1	1	1	1
Nayyar S, Chakole S, Taksande AB, et al. Efforts to Reduce Disparities in Breast Cancer Screening. Cureus. 2023.	1	1	1	1	1	1
NCI Risk Assessment Tool	1	1	1	1	1	1
NCI SEER training module on screening	1	1	1	1	1	1
NDNR (Naturopathic Doctor News & Review)	0	0	0	0	0	0
Neal & Helvie, Radiol Clin North Am 2021	1	1	1	1	1	1
Nebraska Cancer Specialists website	1	1	1	1	0	1
Nelson HD et al., systematic review, AHRQ 2016 updating USPSTF guideline	1	1	1	1	1	1
News Medical Life Sciences (2025)	0	0	0	0	0	0
NHS website	1	1	1	1	1	1
NICE guidelines	1	1	1	1	1	1
Noman et al. (2025) - Scientific Reports	1	1	1	1	1	1
Novartis press release	1	1	1	0	0	1
Ntekim A et al., BMC Cancer 2025 mixed methods study on breast cancer care in Nigeria	1	1	1	1	1	1
O'Shaughnessy, J. et al., Clin Breast Cancer (2023)	1	1	1	1	1	1
Oakes AH et al., JAMA Oncol 2023 on cancer screening rates pre/post COVID	1	1	1	1	1	1
OncLive Article (2025)	0	0	0	0	0	0
Onishi & Kataoka, Breast Cancer 2021	1	1	1	1	1	1
Outcomes4Me website article	0	0	0	0	0	0
Pace LE et al., JAMA 2014	1	1	1	1	1	1
Pal M et al., World J Surg Oncol. 2024; PubMed/PMC article	1	1	1	1	1	1
Pan American Health Organization (PAHO)	0	0	0	1	1	0
Pan, H. et al., NEJM (2017)	1	1	1	1	1	1
Pande & Shaikh, 2025 mixed methods study on mobile cancer screening in tribal India	1	1	1	1	1	1
PatientPower website video	0	0	0	0	0	0
Pedersen, R.N. et al., JNCI (2021)	1	1	1	1	1	1
PR Newswire. Early detection is a game changer: Novartis breast health initiative.	0	0	0	1	0	0
Prevent Cancer Foundation	0	0	0	1	1	0
Pruthi et al. (2021)	1	1	1	1	1	1
RACGP website	1	1	1	1	1	1
Radford DM & Zehnbauer BA., Surg Clin North Am 1996	1	1	1	1	1	1
Reeder & Vogel (2008) - Book Chapter	1	1	1	1	1	1
Regenstein Institute Website Article	0	0	0	0	0	0
Ren W, Chen M, Qiao Y, Zhao F. Global guidelines for breast cancer screening: A systematic review. Breast. 2022.	1	1	1	1	1	1
Rhodes S. et al., Curr Treat Options Oncol, 2024	1	1	1	1	1	1
Riggio, A.I. et al., Br J Cancer (2021)	1	1	1	1	1	1
Rjoop W et al., BMC Women's Health 2025 on benign breast lesion biopsy	1	1	1	1	1	1
Roche press release	1	1	1	0	0	1
Rueda, O.M. et al., Nature (2019)	1	1	1	1	1	1
Saldanha et al., Commun Med 2025	1	1	1	1	1	1
Sauter ER (2018)	1	1	1	1	1	1
Science Blog article	0	0	0	0	0	0
Shen G. et al., Sig Transduct Target Ther (2025)	1	1	1	1	1	1
Siegel RL et al. (2024), CA Cancer J Clin	1	1	1	1	1	1
Singh T et al., In Silico Pharmacol 2025	1	1	1	1	1	1
SITEMAN Cancer Center	1	1	1	1	1	1
Smith RA, Oeffinger KC. The Importance of Cancer Screening. Med Clin North Am. 2020.	1	1	1	1	1	1
Sparano, J.A., J Clin Oncol (2024)	1	1	1	1	1	1
Stanford Medicine News (2025)	0	0	0	0	0	0
Swapana & Padmavathy, 2015 critical review in Mediterranean Journal of Social Sciences	1	1	1	1	0	1
Tan et al., Lancet Public Health 2025	1	1	1	1	1	1
Tang et al. (2024), Breast (journal)	1	1	1	1	1	1
Tao et al. (2023), Asia-Pac J Clin Oncol	1	1	1	1	1	1
Targeted Oncology article, website	0	0	0	0	1	0
Tavakoli, B., Feizi, A., Zamani-Alavijeh, F. et al. Factors influencing breast cancer screening practices. BMC Women's Health 2024.	1	1	1	1	1	1
The Healthy	0	0	0	0	0	0
The Times of India news article	0	0	0	0	0	0
Thorat & Balasubramanian (2020)	1	1	1	1	1	1
Tomlinson-Hansen et al., StatPearls, 2024 review on average-risk screening	1	1	1	1	1	1
Tomlinson-Hansen SE, Budh DP, Sapra A. Breast Cancer Screening in the Average-Risk Patient. StatPearls. 2025.	1	1	1	1	1	1
UCLan exploratory study on screening uptake in UK	1	1	1	1	1	1
Up to Date.cn	0	0	0	1	0	0
Urology Times. Pathogenic variants of WNT9B gene linked to hereditary prostate cancer (2025)	0	0	0	0	0	0
Usher-Smith et al., Br J Cancer 2023	1	1	1	1	1	1
Vahabi M., 2003 review in Health Care Women Int	1	1	1	1	1	1
van der Groep P et al., Cell Oncol 2011	1	1	1	1	1	1
Verywell Health. Ask the Expert: Why Is Breast Cancer Screening So Important? accessed 2025.	0	0	0	0	0	0
Vidali & Susini (2023)	1	1	1	1	1	1
Vogel VG (2000)	1	1	1	1	1	1
Wali A.F. et al., Curr Issues Mol Biol, 2025	1	1	1	1	1	1
Walsh T & King MC., Cancer Cell 2007	1	1	1	1	1	1
Wang J. & Wu S.G., Breast Cancer (Dove Med Press), 2023	1	1	1	0	1	1
WebMD	0	0	0	0	0	0
WebMD breast cancer survival rates page	0	0	0	1	0	0
Wendt C & Margolin S., Acta Oncol 2019	1	1	1	1	1	1
WikiHow	0	0	0	1	0	0
Woman’sWorld.com	0	0	0	1	0	0
Women on Guard website on breast cancer statistics	0	0	0	0	0	0
World Economic Forum website	0	0	0	0	0	0
World Health Organization (WHO)	1	1	1	1	1	1
Xu H, Xu B. Chin J Cancer Res. 2023	1	1	1	1	1	1
Xu T et al., J Transl Med 2025 prognostic signature for breast cancer	1	1	1	1	1	1
Yang J. et al., Comput Struct Biotechnol J (2021)	1	1	1	1	1	1
Yoshida R., Breast Cancer 2021	1	1	1	1	1	1
Zaluzec & Sempere (2024)	1	1	1	1	1	1
Zhang LY et al., J Nanobiotechnol 2025	1	1	1	1	1	1
Zhang Y. et al., Cancer Cell, 2025	1	1	1	1	1	1
Zheng et al. (2025), Front Oncol	1	1	1	1	1	1
