# Supplementary material for: ChatGPT Versus DeepSeek for Breast Cancer Information Retrieval: Quantitative Comparative Study
Source: JMIR Cancer. 2026 Feb 27;12:e72839. doi: 10.2196/72839 (PMC12954694; doi:10.2196/72839)
Supplement: Multimedia Appendix 8 [file cancer-v12-e72839-s008.xlsx]

## Sheet: Tbl5_FKGL_10_Averaged
Supplementary Table 8. Average Flesch-Kincaid Grade Level scores for the single-response analysis and results of the paired t test.
Question	Reference FKGL	ChatGPT-4.0 FKGL	DeepSeek-V3 FKGL	ChatGPT-4.0 FKGL (Diff)	DeepSeek-V3 FKGL (Diff)
Q1	7.3	10.8	9.9	3.5	2.6
Q2	9.9	11.3	10.3	1.4	0.4
Q3	9.9	11.2	9.7	1.3	-0.2
Q4	9.5	10.9	12.4	1.4	2.9
Q5	11.3	9.3	10.6	-2	-0.7
Q6	11	9	10.6	-2	-0.4
Q7	12.8	8.4	8.4	-4.4	-4.4
Q8	8.1	11.3	9.9	3.2	1.8
Q9	14.8	10.3	10.7	-4.5	-4.1
Q10	10.7	8.6	10.9	-2.1	0.2
	Mean	SD	Median	IQR
Reference FKGL	10.53	2.17105	10.3	1.625
ChatGPT FKGL	10.11	1.16662	10.55	2.05
DeepSeek FKGL	10.34	1.02111	10.45	0.775
