# Supplementary material for: ChatGPT Versus DeepSeek for Breast Cancer Information Retrieval: Quantitative Comparative Study
Source: JMIR Cancer. 2026 Feb 27;12:e72839. doi: 10.2196/72839 (PMC12954694; doi:10.2196/72839)
Supplement: Multimedia Appendix 9 [file cancer-v12-e72839-s009.xlsx]

## Sheet: Tbl6_FKGL_10_Detailed
Supplementary Table 9. Detailed Flesch-Kincaid Grade Level scores for the single-response analysis.
Question	Response Type	File Name	FKGL Score
Q1	ChatGPT-4.0	Q1_1_Response1.txt	10.8
Q1	DeepSeek-V3	Q1_1_Response2.txt	9.9
Q2	ChatGPT-4.0	Q2_1_Response1.txt	11.3
Q2	DeepSeek-V3	Q2_1_Response2.txt	10.3
Q3	ChatGPT-4.0	Q3_1_Response1.txt	11.2
Q3	DeepSeek-V3	Q3_1_Response2.txt	9.7
Q4	ChatGPT-4.0	Q4_1_Response1.txt	10.9
Q4	DeepSeek-V3	Q4_1_Response2.txt	12.4
Q5	ChatGPT-4.0	Q5_1_Response1.txt	9.3
Q5	DeepSeek-V3	Q5_1_Response2.txt	10.6
Q6	ChatGPT-4.0	Q6_1_Response1.txt	9
Q6	DeepSeek-V3	Q6_1_Response2.txt	10.6
Q7	ChatGPT-4.0	Q7_1_Response1.txt	8.4
Q7	DeepSeek-V3	Q7_1_Response2.txt	8.4
Q8	ChatGPT-4.0	Q8_1_Response1.txt	11.3
Q8	DeepSeek-V3	Q8_1_Response2.txt	9.9
Q9	ChatGPT-4.0	Q9_1_Response1.txt	10.3
Q9	DeepSeek-V3	Q9_1_Response2.txt	10.7
Q10	ChatGPT-4.0	Q10_1_Response1.txt	8.6
Q10	DeepSeek-V3	Q10_1_Response2.txt	10.9
