# Supplementary material for: ChatGPT Versus DeepSeek for Breast Cancer Information Retrieval: Quantitative Comparative Study
Source: JMIR Cancer. 2026 Feb 27;12:e72839. doi: 10.2196/72839 (PMC12954694; doi:10.2196/72839)
Supplement: Multimedia Appendix 10 [file cancer-v12-e72839-s010.xlsx]

## Sheet: Tbl7_FKGL_60_Averaged
Supplementary Table 10. Average Flesch-Kincaid Grade Level scores for the multiresponse analysis and results of the paired t test.
Question	Reference FKGL	ChatGPT-4.0 FKGL (Avg)	DeepSeek-V3 FKGL (Avg)	ChatGPT-4.0 FKGL (SD)	DeepSeek-V3 FKGL (SD)
Q1	7.3	8.63333	8.73333	1.32119	1.43488
Q2	9.9	11.2	11.4667	0.768115	0.780313
Q3	9.9	11.1667	9.73333	0.760847	0.319722
Q4	9.5	10.9333	11.6667	0.674949	0.786695
Q5	11.3	10.4167	10.6833	1.05896	0.666875
Q6	11	10.1667	11.2	1.09341	0.955685
Q7	12.8	9.46667	9.63333	1.70652	1.00443
Q8	8.1	10.9167	9.2	0.376017	0.707107
Q9	14.8	10.9	10.3667	1.12101	0.657436
Q10	10.7	9.83333	9.96667	1.70457	0.657436
Average	10.53	10.3633	10.265	1.05856	0.797059
	Mean	SD	Median	IQR
ChatGPT-4.0 FKGL (Avg)	10.3633	0.842205	10.6583	1.0125
DeepSeek-V3 FKGL (Avg)	10.265	0.984273	10.1667	1.4125
