# Supplementary material for: ChatGPT Versus DeepSeek for Breast Cancer Information Retrieval: Quantitative Comparative Study
Source: JMIR Cancer. 2026 Feb 27;12:e72839. doi: 10.2196/72839 (PMC12954694; doi:10.2196/72839)
Supplement: Multimedia Appendix 11 [file cancer-v12-e72839-s011.xlsx]

## Sheet: Tbl8_FKGL_60_Detailed
Supplementary Table 11. Detailed Flesch-Kincaid Grade Level scores for the multiresponse analysis.
Question	Response Type	Trial	FKGL Score
Q1	ChatGPT-4.0	1	10.8
Q1	DeepSeek-V3	1	9.9
Q1	ChatGPT-4.0	2	6.6
Q1	DeepSeek-V3	2	10.4
Q1	ChatGPT-4.0	3	9.7
Q1	DeepSeek-V3	3	9.9
Q1	ChatGPT-4.0	4	8.1
Q1	DeepSeek-V3	4	7.8
Q1	ChatGPT-4.0	5	8.3
Q1	DeepSeek-V3	5	8
Q1	ChatGPT-4.0	6	8.3
Q1	DeepSeek-V3	6	6.4
Q2	ChatGPT-4.0	1	11.3
Q2	DeepSeek-V3	1	10.3
Q2	ChatGPT-4.0	2	11
Q2	DeepSeek-V3	2	11.5
Q2	ChatGPT-4.0	3	12.3
Q2	DeepSeek-V3	3	11.6
Q2	ChatGPT-4.0	4	12
Q2	DeepSeek-V3	4	11.5
Q2	ChatGPT-4.0	5	10.4
Q2	DeepSeek-V3	5	12.9
Q2	ChatGPT-4.0	6	10.2
Q2	DeepSeek-V3	6	11
Q3	ChatGPT-4.0	1	11.2
Q3	DeepSeek-V3	1	9.7
Q3	ChatGPT-4.0	2	9.7
Q3	DeepSeek-V3	2	9.2
Q3	ChatGPT-4.0	3	11.3
Q3	DeepSeek-V3	3	9.9
Q3	ChatGPT-4.0	4	12.3
Q3	DeepSeek-V3	4	10.2
Q3	ChatGPT-4.0	5	11.3
Q3	DeepSeek-V3	5	9.9
Q3	ChatGPT-4.0	6	11.2
Q3	DeepSeek-V3	6	9.5
Q4	ChatGPT-4.0	1	10.9
Q4	DeepSeek-V3	1	12.4
Q4	ChatGPT-4.0	2	11
Q4	DeepSeek-V3	2	11.2
Q4	ChatGPT-4.0	3	10.6
Q4	DeepSeek-V3	3	12.5
Q4	ChatGPT-4.0	4	12.3
Q4	DeepSeek-V3	4	11.7
Q4	ChatGPT-4.0	5	10.7
Q4	DeepSeek-V3	5	10.2
Q4	ChatGPT-4.0	6	10.1
Q4	DeepSeek-V3	6	12
Q5	ChatGPT-4.0	1	9.3
Q5	DeepSeek-V3	1	10.6
Q5	ChatGPT-4.0	2	9.3
Q5	DeepSeek-V3	2	10.1
Q5	ChatGPT-4.0	3	11.7
Q5	DeepSeek-V3	3	11.5
Q5	ChatGPT-4.0	4	11.9
Q5	DeepSeek-V3	4	11.6
Q5	ChatGPT-4.0	5	9.8
Q5	DeepSeek-V3	5	10.5
Q5	ChatGPT-4.0	6	10.5
Q5	DeepSeek-V3	6	9.8
Q6	ChatGPT-4.0	1	9
Q6	DeepSeek-V3	1	10.6
Q6	ChatGPT-4.0	2	8.8
Q6	DeepSeek-V3	2	10.7
Q6	ChatGPT-4.0	3	10.2
Q6	DeepSeek-V3	3	11.4
Q6	ChatGPT-4.0	4	11.4
Q6	DeepSeek-V3	4	13.1
Q6	ChatGPT-4.0	5	11.7
Q6	DeepSeek-V3	5	11.3
Q6	ChatGPT-4.0	6	9.9
Q6	DeepSeek-V3	6	10.1
Q7	ChatGPT-4.0	1	8.4
Q7	DeepSeek-V3	1	8.4
Q7	ChatGPT-4.0	2	8.4
Q7	DeepSeek-V3	2	10.7
Q7	ChatGPT-4.0	3	10.6
Q7	DeepSeek-V3	3	10.2
Q7	ChatGPT-4.0	4	12.8
Q7	DeepSeek-V3	4	10.9
Q7	ChatGPT-4.0	5	8.1
Q7	DeepSeek-V3	5	8.6
Q7	ChatGPT-4.0	6	8.5
Q7	DeepSeek-V3	6	9
Q8	ChatGPT-4.0	1	11.3
Q8	DeepSeek-V3	1	9.9
Q8	ChatGPT-4.0	2	10.7
Q8	DeepSeek-V3	2	9.6
Q8	ChatGPT-4.0	3	11.5
Q8	DeepSeek-V3	3	9.1
Q8	ChatGPT-4.0	4	10.4
Q8	DeepSeek-V3	4	8.8
Q8	ChatGPT-4.0	5	10.7
Q8	DeepSeek-V3	5	9.9
Q8	ChatGPT-4.0	6	10.9
Q8	DeepSeek-V3	6	7.9
Q9	ChatGPT-4.0	1	10.3
Q9	DeepSeek-V3	1	10.7
Q9	ChatGPT-4.0	2	12.6
Q9	DeepSeek-V3	2	9.4
Q9	ChatGPT-4.0	3	12.3
Q9	DeepSeek-V3	3	11.4
Q9	ChatGPT-4.0	4	10.4
Q9	DeepSeek-V3	4	10.5
Q9	ChatGPT-4.0	5	10.1
Q9	DeepSeek-V3	5	10.5
Q9	ChatGPT-4.0	6	9.7
Q9	DeepSeek-V3	6	9.7
Q10	ChatGPT-4.0	1	8.6
Q10	DeepSeek-V3	1	10.9
Q10	ChatGPT-4.0	2	9.3
Q10	DeepSeek-V3	2	9.2
Q10	ChatGPT-4.0	3	9.7
Q10	DeepSeek-V3	3	9.9
Q10	ChatGPT-4.0	4	13.5
Q10	DeepSeek-V3	4	9.2
Q10	ChatGPT-4.0	5	8.4
Q10	DeepSeek-V3	5	9.9
Q10	ChatGPT-4.0	6	9.5
Q10	DeepSeek-V3	6	10.7
