# Supplementary material for: ChatGPT Versus DeepSeek for Breast Cancer Information Retrieval: Quantitative Comparative Study
Source: JMIR Cancer. 2026 Feb 27;12:e72839. doi: 10.2196/72839 (PMC12954694; doi:10.2196/72839)
Supplement: Multimedia Appendix 12 [file cancer-v12-e72839-s012.xlsx]

## Sheet: ComparisonResults
Supplementary Table 12. Likert scores for the single-instance analysis.
Question Code	ChatGPT-4.0 File	DeepSeek-V3 File	Accuracy (ChatGPT-4.0)	Completeness (ChatGPT-4.0)	Clarity (ChatGPT-4.0)	Depth (ChatGPT-4.0)	Alignment (ChatGPT-4.0)	Avg Score (ChatGPT-4.0)	Accuracy (DeepSeek-V3)	Completeness (DeepSeek-V3)	Clarity (DeepSeek-V3)	Depth (DeepSeek-V3)	Alignment (DeepSeek-V3)	Avg Score (DeepSeek-V3)
Q1	Q1_1_Response1.txt	Q1_1_Response2.txt	7	6	6	7	7	6.6	7	7	7	7	7	7
Q2	Q2_1_Response1.txt	Q2_1_Response2.txt	7	7	6	7	6	6.6	7	7	6	7	6	6.6
Q3	Q3_1_Response1.txt	Q3_1_Response2.txt	5	6	6	7	5	5.8	6	5	6	7	6	6
Q4	Q4_1_Response1.txt	Q4_1_Response2.txt	6	5	6	7	7	6.2	5	5	6	6	6	5.6
Q5	Q5_1_Response1.txt	Q5_1_Response2.txt	6	5	7	7	6	6.2	6	6	7	7	6	6.4
Q6	Q6_1_Response1.txt	Q6_1_Response2.txt	6	7	7	7	4	6.2	6	7	7	7	4	6.2
Q7	Q7_1_Response1.txt	Q7_1_Response2.txt	6	7	7	6	5	6.2	7	7	7	6	6	6.6
Q8	Q8_1_Response1.txt	Q8_1_Response2.txt	7	5	6	6	7	6.2	6	5	6	6	6	5.8
Q9	Q9_1_Response1.txt	Q9_1_Response2.txt	7	6	6	6	6	6.2	7	7	6	6	7	6.6
Q10	Q10_1_Response1.txt	Q10_1_Response2.txt	5	4	7	6	5	5.4	6	6	6	7	5	6
		Average	6.2	5.8	6.4	6.6	5.8	6.16	6.3	6.2	6.4	6.6	5.9	6.28
		SD	0.788811	1.0328	0.516398	0.516398	1.0328	0.350238	0.674949	0.918937	0.516398	0.516398	0.875595	0.434102

## Sheet: AverageScores
Stats in Table 4
Evaluation Criterion	ChatGPT Average Score	DeepSeek Average Score	n (Pairs)	df	t-Statistic	p-Value	95% CI (Lower)	95% CI (Upper)
Accuracy	6.2	6.3	10	9	-0.428571	0.67831	-0.627837	0.427837
Completeness	5.8	6.2	10	9	-1.5	0.167851	-1.00324	0.203242
Clarity & Readability	6.4	6.4	10	9	0	1	-0.337222	0.337222
Depth & Insight	6.6	6.6	10	9	0	1	-0.337222	0.337222
Alignment with Reference Answer	5.8	5.9	10	9	-0.428571	0.67831	-0.627837	0.427837
