# Supplementary material for: ChatGPT Versus DeepSeek for Breast Cancer Information Retrieval: Quantitative Comparative Study
Source: JMIR Cancer. 2026 Feb 27;12:e72839. doi: 10.2196/72839 (PMC12954694; doi:10.2196/72839)
Supplement: Multimedia Appendix 13 [file cancer-v12-e72839-s013.xlsx]

## Sheet: ComparisonResults
Supplementary Table 13. Likert scores for the multiresponse analysis.
Question Code	ChatGPT-4.0 File	DeepSeek-V3 File	Accuracy (ChatGPT-4.0)	Completeness (ChatGPT-4.0)	Clarity (ChatGPT-4.0)	Depth (ChatGPT-4.0)	Alignment (ChatGPT-4.0)	Avg Score (ChatGPT-4.0)	Accuracy (DeepSeek-V3)	Completeness (DeepSeek-V3)	Clarity (DeepSeek-V3)	Depth (DeepSeek-V3)	Alignment (DeepSeek-V3)	Avg Score (DeepSeek-V3)
Q1	Q1_1_Response1.txt	Q1_1_Response2.txt	7	6	6	7	7	6.6	7	7	7	7	7	7
Q1	Q1_2_Response1.txt	Q1_2_Response2.txt	7	7	7	6	6	6.6	7	7	6	7	7	6.8
Q1	Q1_3_Response1.txt	Q1_3_Response2.txt	7	7	6	5	6	6.2	7	7	7	7	7	7
Q1	Q1_4_Response1.txt	Q1_4_Response2.txt	7	7	7	6	7	6.8	7	7	7	6	7	6.8
Q1	Q1_5_Response1.txt	Q1_5_Response2.txt	6	6	7	4	6	5.8	7	7	7	6	6	6.6
Q1	Q1_6_Response1.txt	Q1_6_Response2.txt	6	6	7	5	6	6	7	6	6	5	6	6
Q2	Q2_1_Response1.txt	Q2_1_Response2.txt	7	7	6	7	6	6.6	7	7	6	7	6	6.6
Q2	Q2_2_Response1.txt	Q2_2_Response2.txt	6	7	6	7	6	6.4	7	7	6	6	6	6.4
Q2	Q2_3_Response1.txt	Q2_3_Response2.txt	6	7	6	7	5	6.2	6	7	6	7	5	6.2
Q2	Q2_4_Response1.txt	Q2_4_Response2.txt	7	7	6	7	6	6.6	7	7	6	7	5	6.4
Q2	Q2_5_Response1.txt	Q2_5_Response2.txt	7	7	6	6	6	6.4	7	7	6	7	6	6.6
Q2	Q2_6_Response1.txt	Q2_6_Response2.txt	7	7	7	7	6	6.8	7	7	6	7	5	6.4
Q3	Q3_1_Response1.txt	Q3_1_Response2.txt	5	6	6	7	5	5.8	6	5	6	7	6	6
Q3	Q3_2_Response1.txt	Q3_2_Response2.txt	4	4	6	7	4	5	5	5	7	7	5	5.8
Q3	Q3_3_Response1.txt	Q3_3_Response2.txt	4	3	6	7	5	5	6	5	7	7	6	6.2
Q3	Q3_4_Response1.txt	Q3_4_Response2.txt	5	5	6	7	5	5.6	6	5	7	7	6	6.2
Q3	Q3_5_Response1.txt	Q3_5_Response2.txt	5	5	6	7	5	5.6	5	5	7	7	5	5.8
Q3	Q3_6_Response1.txt	Q3_6_Response2.txt	5	5	6	7	4	5.4	5	5	6	7	5	5.6
Q4	Q4_1_Response1.txt	Q4_1_Response2.txt	6	5	6	7	7	6.2	5	5	6	6	6	5.6
Q4	Q4_2_Response1.txt	Q4_2_Response2.txt	6	5	6	6	6	5.8	6	5	6	6	6	5.8
Q4	Q4_3_Response1.txt	Q4_3_Response2.txt	5	4	6	5	5	5	6	4	6	7	7	6
Q4	Q4_4_Response1.txt	Q4_4_Response2.txt	5	5	6	5	6	5.4	6	4	6	7	6	5.8
Q4	Q4_5_Response1.txt	Q4_5_Response2.txt	6	5	6	6	6	5.8	7	6	7	7	6	6.6
Q4	Q4_6_Response1.txt	Q4_6_Response2.txt	5	4	6	7	6	5.6	6	5	6	6	6	5.8
Q5	Q5_1_Response1.txt	Q5_1_Response2.txt	6	5	7	7	6	6.2	6	6	7	7	6	6.4
Q5	Q5_2_Response1.txt	Q5_2_Response2.txt	6	5	7	7	5	6	7	6	7	7	6	6.6
Q5	Q5_3_Response1.txt	Q5_3_Response2.txt	6	5	6	7	6	6	6	5	6	7	6	6
Q5	Q5_4_Response1.txt	Q5_4_Response2.txt	7	6	6	7	7	6.6	7	6	6	7	6	6.4
Q5	Q5_5_Response1.txt	Q5_5_Response2.txt	6	5	7	7	6	6.2	6	6	6	7	6	6.2
Q5	Q5_6_Response1.txt	Q5_6_Response2.txt	7	6	6	7	6	6.4	6	5	7	7	6	6.2
Q6	Q6_1_Response1.txt	Q6_1_Response2.txt	6	7	7	7	4	6.2	6	7	7	7	4	6.2
Q6	Q6_2_Response1.txt	Q6_2_Response2.txt	6	7	7	7	5	6.4	6	7	6	7	5	6.2
Q6	Q6_3_Response1.txt	Q6_3_Response2.txt	5	7	6	7	4	5.8	7	7	6	7	5	6.4
Q6	Q6_4_Response1.txt	Q6_4_Response2.txt	7	7	7	7	6	6.8	6	6	6	7	5	6
Q6	Q6_5_Response1.txt	Q6_5_Response2.txt	5	6	6	7	4	5.6	6	7	7	7	5	6.4
Q6	Q6_6_Response1.txt	Q6_6_Response2.txt	6	6	7	7	5	6.2	6	7	7	7	4	6.2
Q7	Q7_1_Response1.txt	Q7_1_Response2.txt	6	7	7	6	5	6.2	7	7	7	6	6	6.6
Q7	Q7_2_Response1.txt	Q7_2_Response2.txt	6	7	7	6	5	6.2	5	7	6	7	4	5.8
Q7	Q7_3_Response1.txt	Q7_3_Response2.txt	7	7	6	7	6	6.6	6	6	7	7	6	6.4
Q7	Q7_4_Response1.txt	Q7_4_Response2.txt	7	6	6	7	6	6.4	7	7	6	6	6	6.4
Q7	Q7_5_Response1.txt	Q7_5_Response2.txt	6	6	7	6	5	6	7	7	7	6	6	6.6
Q7	Q7_6_Response1.txt	Q7_6_Response2.txt	6	7	7	7	5	6.4	6	7	7	7	5	6.4
Q8	Q8_1_Response1.txt	Q8_1_Response2.txt	7	5	6	6	7	6.2	6	5	6	6	6	5.8
Q8	Q8_2_Response1.txt	Q8_2_Response2.txt	6	6	6	6	6	6	3	4	7	7	2	4.6
Q8	Q8_3_Response1.txt	Q8_3_Response2.txt	6	7	6	5	5	5.8	7	6	7	5	7	6.4
Q8	Q8_4_Response1.txt	Q8_4_Response2.txt	6	6	6	5	5	5.6	6	5	7	6	6	6
Q8	Q8_5_Response1.txt	Q8_5_Response2.txt	7	6	6	7	7	6.6	7	6	6	7	7	6.6
Q8	Q8_6_Response1.txt	Q8_6_Response2.txt	6	5	6	7	6	6	7	6	7	7	7	6.8
Q9	Q9_1_Response1.txt	Q9_1_Response2.txt	7	6	6	6	6	6.2	7	7	6	6	7	6.6
Q9	Q9_2_Response1.txt	Q9_2_Response2.txt	7	7	5	7	6	6.4	5	7	6	7	4	5.8
Q9	Q9_3_Response1.txt	Q9_3_Response2.txt	6	7	6	7	5	6.2	7	7	6	6	5	6.2
Q9	Q9_4_Response1.txt	Q9_4_Response2.txt	6	7	6	7	5	6.2	7	7	6	7	6	6.6
Q9	Q9_5_Response1.txt	Q9_5_Response2.txt	6	7	6	6	6	6.2	7	7	6	7	6	6.6
Q9	Q9_6_Response1.txt	Q9_6_Response2.txt	6	7	6	7	5	6.2	6	7	6	7	5	6.2
Q10	Q10_1_Response1.txt	Q10_1_Response2.txt	5	4	7	6	5	5.4	6	6	6	7	5	6
Q10	Q10_2_Response1.txt	Q10_2_Response2.txt	5	5	6	7	5	5.6	6	6	7	7	6	6.4
Q10	Q10_3_Response1.txt	Q10_3_Response2.txt	5	5	6	6	5	5.4	5	3	7	5	6	5.2
Q10	Q10_4_Response1.txt	Q10_4_Response2.txt	6	5	5	5	5	5.2	6	5	7	5	6	5.8
Q10	Q10_5_Response1.txt	Q10_5_Response2.txt	4	4	7	7	4	5.2	6	5	6	7	6	6
Q10	Q10_6_Response1.txt	Q10_6_Response2.txt	4	3	6	7	5	5	6	6	6	7	5	6
		Average	5.95	5.85	6.26667	6.48333	5.51667	6.01333	6.25	6.05	6.43333	6.65	5.7	6.21667
		SD	0.871877	1.13234	0.516398	0.770025	0.812856	0.488327	0.794579	1.03211	0.499717	0.605763	0.926082	0.425129

## Sheet: AverageScores
Stats for the multiresponse analysis in Table 4.
Evaluation Criterion	ChatGPT Average Score	DeepSeek Average Score	n (Pairs)	df	t-Statistic	p-Value	95% CI (Lower)	95% CI (Upper)
Accuracy	5.95	6.25	10	9	-2.37722	0.0414162	-0.58548	-0.0145204
Completeness	5.85	6.05	10	9	-1.908	0.0887457	-0.437124	0.0371239
Clarity & Readability	6.26667	6.43333	10	9	-1.73205	0.117307	-0.384343	0.0510095
Depth & Insight	6.48333	6.65	10	9	-1.79284	0.106591	-0.376962	0.0436285
Alignment with Reference Answer	5.51667	5.7	10	9	-1.49231	0.169816	-0.461244	0.094577
