# Supplementary material for: ChatGPT Versus DeepSeek for Breast Cancer Information Retrieval: Quantitative Comparative Study
Source: JMIR Cancer. 2026 Feb 27;12:e72839. doi: 10.2196/72839 (PMC12954694; doi:10.2196/72839)
Supplement: Multimedia Appendix 14 [file cancer-v12-e72839-s014.xlsx]

## Sheet: Tbl14_Title
Supplementary Table 14. Interrater evaluation of ChatGPT’s references for breast cancer information based on ratings by three human experts and alignment with AI models.
This table consists of results on 5 workbook sheets.

## Sheet: Full Data
Reference	RH	DS	SB	ChatGPT	DeepSeek	Majority Score	ChatGPT_Disagree	DeepSeek_Disagree
American Cancer Society	1	1	1	1	1	1	FALSE	FALSE
American College of Obstetricians and Gynecologists (ACOG)	1	1	1	1	1	1	FALSE	FALSE
American Family Physician (AAFP journal)	1	1	1	1	1	1	FALSE	FALSE
Breast Cancer – Moose and Doc	0	0	0	0	0	0	FALSE	FALSE
Breast Cancer Research Foundation (BCRF)	1	1	1	1	1	1	FALSE	FALSE
BreastCancer.org	0	1	1	0	1	1	TRUE	FALSE
Cancer Research UK	0	1	1	1	1	1	FALSE	FALSE
Cancer.gov (National Cancer Institute)	1	1	1	1	1	1	FALSE	FALSE
Cancer.org (American Cancer Society)	1	1	1	1	1	1	FALSE	FALSE
Cancerscreenweek.org	1	1	1	0	1	1	TRUE	FALSE
Centers for Disease Control and Prevention (CDC)	1	1	1	1	1	1	FALSE	FALSE
City of Hope	1	1	1	1	1	1	FALSE	FALSE
Cleveland Clinic	1	1	1	1	0	1	FALSE	TRUE
Dana-Farber Cancer Institute	1	1	1	1	1	1	FALSE	FALSE
Harvard Health Publishing	1	1	1	1	1	1	FALSE	FALSE
Health Images	0	0	0	0	0	0	FALSE	FALSE
Healthline.com	0	0	0	0	0	0	FALSE	FALSE
HealthPartners	0	0	0	0	1	0	FALSE	TRUE
Johns Hopkins Medicine	1	1	1	1	1	1	FALSE	FALSE
Komen.org (Susan G. Komen Foundation)	0	1	1	0	1	1	TRUE	FALSE
Living Beyond Breast Cancer (LBBC)	0	0	0	1	1	0	TRUE	TRUE
Mayo Clinic Blog	0	0	0	1	0	0	TRUE	FALSE
Mayo Clinic News Network	1	1	1	1	1	1	FALSE	FALSE
Mayo Clinic Press	1	1	1	1	1	1	FALSE	FALSE
MayoClinic.org	1	1	1	1	1	1	FALSE	FALSE
MD Anderson Cancer Center	1	1	1	1	1	1	FALSE	FALSE
Medical News Today	0	0	0	0	0	0	FALSE	FALSE
MedicineNet	0	0	0	0	0	0	FALSE	FALSE
Memorial Sloan Kettering Cancer Center	1	1	1	1	1	1	FALSE	FALSE
MOFFITT Cancer Center	1	1	1	1	1	1	FALSE	FALSE
National Breast Cancer Foundation, Inc.	0	1	1	0	1	1	TRUE	FALSE
National Cancer Institute (NCI) Cancer.gov	1	1	1	1	1	1	FALSE	FALSE
New York Health	0	0	0	0	0	0	FALSE	FALSE
NHS (UK National Health Service)	1	1	1	1	1	1	FALSE	FALSE
People.com	0	0	0	0	0	0	FALSE	FALSE
SEER (NCI Training Module)	1	1	1	1	1	1	FALSE	FALSE
SITEMAN Cancer Center (Washington University in St. Louis)	1	1	1	1	1	1	FALSE	FALSE
The Sunday Times	0	0	0	0	0	0	FALSE	FALSE
UC Davis Health	1	1	1	1	1	1	FALSE	FALSE
University of Kansas Cancer Center	1	1	1	1	1	1	FALSE	FALSE
UpToDate	0	0	1	1	1	0	TRUE	TRUE
Verywell Health	0	0	0	0	0	0	FALSE	FALSE
VeryWellHealth	0	0	0	0	0	0	FALSE	FALSE
WebMD	0	0	0	0	0	0	FALSE	FALSE
Wikipedia	0	0	0	0	0	0	FALSE	FALSE

## Sheet: Fleiss Disagreements
Reference	RH	DS	SB	ChatGPT	DeepSeek	Majority Score	ChatGPT_Disagree	DeepSeek_Disagree
BreastCancer.org	0	1	1	0	1	1	TRUE	FALSE
Cancer Research UK	0	1	1	1	1	1	FALSE	FALSE
Komen.org (Susan G. Komen Foundation)	0	1	1	0	1	1	TRUE	FALSE
National Breast Cancer Foundation, Inc.	0	1	1	0	1	1	TRUE	FALSE
UpToDate	0	0	1	1	1	0	TRUE	TRUE

## Sheet: ChatGPT Disagreements
Reference	RH	DS	SB	ChatGPT	DeepSeek	Majority Score	ChatGPT_Disagree	DeepSeek_Disagree
BreastCancer.org	0	1	1	0	1	1	TRUE	FALSE
Cancerscreenweek.org	1	1	1	0	1	1	TRUE	FALSE
Komen.org (Susan G. Komen Foundation)	0	1	1	0	1	1	TRUE	FALSE
Living Beyond Breast Cancer (LBBC)	0	0	0	1	1	0	TRUE	TRUE
Mayo Clinic Blog	0	0	0	1	0	0	TRUE	FALSE
National Breast Cancer Foundation, Inc.	0	1	1	0	1	1	TRUE	FALSE
UpToDate	0	0	1	1	1	0	TRUE	TRUE

## Sheet: DeepSeek Disagreements
Reference	RH	DS	SB	ChatGPT	DeepSeek	Majority Score	ChatGPT_Disagree	DeepSeek_Disagree
Cleveland Clinic	1	1	1	1	0	1	FALSE	TRUE
HealthPartners	0	0	0	0	1	0	FALSE	TRUE
Living Beyond Breast Cancer (LBBC)	0	0	0	1	1	0	TRUE	TRUE
UpToDate	0	0	1	1	1	0	TRUE	TRUE

## Sheet: Summary
Metric	Value	Percentage
Fleiss Kappa	0.842437
ChatGPT Kappa	0.66525
DeepSeek Kappa	0.800443
Perfect Agreement (3/3)	40	88.9%
Majority Agreement (≥2/3)	44	97.8%
Complete Disagreement	1	2.2%
