# Supplementary material for: ChatGPT Versus DeepSeek for Breast Cancer Information Retrieval: Quantitative Comparative Study
Source: JMIR Cancer. 2026 Feb 27;12:e72839. doi: 10.2196/72839 (PMC12954694; doi:10.2196/72839)
Supplement: Multimedia Appendix 15 [file cancer-v12-e72839-s015.xlsx]

## Sheet: Tbl15_Title
Supplementary Table 15. Interrater evaluation of DeepSeek’s references for breast cancer information based on ratings by three human experts and alignment with AI models.
This table consists of results on 5 workbook sheets.

## Sheet: Full Data
Reference	RH	DS	SB	ChatGPT	DeepSeek	Majority Score	ChatGPT_Disagree	DeepSeek_Disagree
Abdullah K et al., Eur Radiol 2025 systematic review/meta-analysis on deep learning MRI diagnosis	1	1	1	1	1	1	FALSE	FALSE
Abdullah, K.A., Marziali, S., Nanaa, M. et al. Deep learning breast cancer diagnosis meta-analysis. Eur Radiol 2025.	1	1	1	1	1	1	FALSE	FALSE
ACOG website	1	1	1	1	1	1	FALSE	FALSE
ACS Annual Report to the Nation 2022	1	1	1	1	1	1	FALSE	FALSE
ACS article on incidence rate for women under 50	1	1	1	1	1	1	FALSE	FALSE
ACS Breast Cancer Facts and Figures 2024-2025 PDF	1	1	1	1	1	1	FALSE	FALSE
ACS survival rates for breast cancer page	1	1	1	1	1	1	FALSE	FALSE
Advani & Moreno-Aspitia (2014)	1	1	1	0	1	1	TRUE	FALSE
Ahmad, A. (2013), Int Scholarly Res Notices	1	1	1	0	1	1	TRUE	FALSE
Al Sukhun et al., JCO Glob Oncol, 2024	1	1	1	1	1	1	FALSE	FALSE
Aliu et al., Psycho-Oncology 2025	1	1	1	1	1	1	FALSE	FALSE
American Cancer Society	0	1	1	1	1	1	FALSE	FALSE
American Cancer Society (ACS) Cancer Facts & Figures 2024	1	1	1	1	1	1	FALSE	FALSE
American Cancer Society Recommendations for Early Detection of Breast Cancer; accessed 2025.	1	1	1	1	1	1	FALSE	FALSE
American Cancer Society recommendations webpage	1	1	1	1	1	1	FALSE	FALSE
American Cancer Society. Breast Cancer Risk Factors You Cannot Change (2025)	1	1	1	1	1	1	FALSE	FALSE
American Cancer Society. Causes, Risk Factors, and Prevention of Cancer in Children (2025)	1	1	1	1	1	1	FALSE	FALSE
Apessos A & Nasioulas G., Breast Cancer Essentials (2021, Springer)	1	1	1	1	1	1	FALSE	FALSE
Apostolou P & Fostira F., Biomed Res Int 2013; PubMed/PMC	1	1	1	1	1	1	FALSE	FALSE
Arnold et al. (2022), Breast (journal)	1	1	1	1	1	1	FALSE	FALSE
Asaoka, M. et al., Eur J Surg Oncol (2019)	1	1	1	1	1	1	FALSE	FALSE
AstraZeneca press release (2025)	1	1	1	0	0	1	TRUE	TRUE
Atale & Wells (2025) - IJMS	1	1	1	0	1	1	TRUE	FALSE
AuntMinnie.com clinical news (2025)	0	0	0	0	0	0	FALSE	FALSE
Australian Government Cancer Australia	1	1	1	1	1	1	FALSE	FALSE
Australian Government Cancer Australia screening page	1	1	1	1	1	1	FALSE	FALSE
Australian Government Cancer Australia. Breast cancer risk factors (2025)	1	1	1	1	1	1	FALSE	FALSE
Australian Government Cancer Australia. Family history and genetics (2025)	1	1	1	1	1	1	FALSE	FALSE
Autier P et al., J Clin Epidemiol 2024	1	1	1	1	1	1	FALSE	FALSE
Barba D et al., Crit Rev Oncol Hematol 2021 review on breast cancer tools	1	1	1	1	1	1	FALSE	FALSE
Barili V et al., Genes 2024	1	1	1	1	1	1	FALSE	FALSE
Baum E. et al., BMC Women’s Health, 2025	1	1	1	1	1	1	FALSE	FALSE
Beatty JD et al., J Cancer Surviv (2022)	1	1	1	1	1	1	FALSE	FALSE
Bennett A et al., Syst Rev, 2024 Canadian guideline update	1	1	1	1	1	1	FALSE	FALSE
Berg WA. Benefits of screening mammography. JAMA. 2010.	1	1	1	1	1	1	FALSE	FALSE
BioSpace press release	0	0	1	0	0	0	FALSE	FALSE
BioSpace press release on metastatic HER2-positive breast cancer market	0	0	0	0	0	0	FALSE	FALSE
Breast Cancer Expert Committee guidelines, Zhonghua Zhong Liu Za Zhi, 2024	1	1	1	1	1	1	FALSE	FALSE
Breast Cancer Research Foundation (BCRF) blog (2025)	0	1	1	1	0	1	FALSE	TRUE
Breast Cancer Research Foundation website	1	1	1	1	1	1	FALSE	FALSE
Breast Cancer UK	0	0	0	1	0	0	TRUE	FALSE
Breast Cancer UK facts and figures page	0	1	1	1	0	1	FALSE	TRUE
Britt, Cuzick & Phillips (2020)	1	1	1	1	1	1	FALSE	FALSE
Burguin A. et al., J Pers Med, 2021	1	1	1	1	1	1	FALSE	FALSE
Canadian Cancer Society 2024 statistics PDF	1	1	1	1	1	1	FALSE	FALSE
Canadian Cancer Society survival statistics page	1	1	1	1	1	1	FALSE	FALSE
Canadian Living.com	0	0	0	1	0	0	TRUE	FALSE
Cancer Research UK breast cancer survival statistics	1	1	1	1	1	1	FALSE	FALSE
Cancer Research UK survival page	1	1	1	1	1	1	FALSE	FALSE
Cancer Research UK. Breast Screening; accessed 2025.	1	1	1	1	1	1	FALSE	FALSE
Cancer Research UK. Family history and inherited cancer genes (2025)	1	1	1	1	1	1	FALSE	FALSE
Cancer Research UK. Family history of breast cancer and inherited genes (2025)	1	1	1	1	1	1	FALSE	FALSE
Cancer Therapy Advisor website	0	0	0	0	0	0	FALSE	FALSE
Cancer Today magazine article	0	0	0	0	0	0	FALSE	FALSE
CancerNetwork article on 2024 ESMO highlights	0	0	0	0	0	0	FALSE	FALSE
Cancernetwork website article	0	0	0	0	0	0	FALSE	FALSE
Cancerscreenweek.org. Why is cancer screening important? Fact sheet.	0	0	0	1	0	0	TRUE	FALSE
Canelo-Aybar et al., J Med Screen 2021	1	1	1	1	1	1	FALSE	FALSE
CDC.gov breast cancer screening page	1	1	1	1	1	1	FALSE	FALSE
CDC.gov breast cancer statistics page	1	1	1	1	1	1	FALSE	FALSE
CDC.org	1	1	1	1	1	1	FALSE	FALSE
Chen et al. (2025), Cell Biosci	1	1	1	1	1	1	FALSE	FALSE
Chen Z et al., Cell Biosci 2025	1	1	1	1	1	1	FALSE	FALSE
Chen Z et al., Cell Biosci 2025 on triple-negative breast cancer classifications	1	1	1	1	1	1	FALSE	FALSE
Chen, R. et al., Mod Pathol (2020)	1	1	1	1	1	1	FALSE	FALSE
Chen, Z., et al. Classifications of triple-negative breast cancer: insights and therapeutic approaches. Cell Biosci 2025.	1	1	1	1	1	1	FALSE	FALSE
Chlebowski et al. (2024) - Cancer	1	1	1	1	1	1	FALSE	FALSE
City of Hope website article	1	1	1	1	1	1	FALSE	FALSE
Cleveland Clinic patient info page on breast cancer screening	1	1	1	1	1	1	FALSE	FALSE
Cleveland Clinic. Breast Cancer Can Be Genetic (2025)	1	1	1	1	1	1	FALSE	FALSE
Cleveland Clinic. Breast Cancer Screenings; accessed 2025.	1	1	1	1	1	1	FALSE	FALSE
Clift AK et al., Br J Cancer 2022	1	1	1	1	1	1	FALSE	FALSE
Clinical Advisor website on breast cancer stats	0	0	0	0	0	0	FALSE	FALSE
CNBC TV18 news on breast cancer screening in India	0	0	0	0	0	0	FALSE	FALSE
Courtney D. et al., Ir J Med Sci (2022)	1	1	1	1	1	1	FALSE	FALSE
Covington MF, Clinical Breast Cancer 2025 imaging screening comparative analysis	1	1	1	1	1	1	FALSE	FALSE
Cupertino SES et al., Genes 2025	1	1	1	1	1	1	FALSE	FALSE
CureToday article on FDA approval	0	0	0	1	0	0	TRUE	FALSE
De Jesus, C., Moseley, T.W., Diaz, V. et al. The Benefits of Screening Mammography. Curr Breast Cancer Rep 2023.	1	1	1	1	1	1	FALSE	FALSE
Ding et al., Cancer Biology & Medicine 2022 on breast screening in Chinese women	1	1	1	1	1	1	FALSE	FALSE
Ding L et al., Sci Rep 2025	1	1	1	1	1	1	FALSE	FALSE
Diwanji & Joe, Radiology: Imaging Cancer 2022	1	1	1	1	1	1	FALSE	FALSE
DOCTOR NDTV	0	0	0	1	0	0	TRUE	FALSE
Dolgin, Nature Cancer, 2024	1	1	1	1	1	1	FALSE	FALSE
Farina et al. (2025) - PLoS ONE	1	1	1	1	1	1	FALSE	FALSE
Ferraro E, Reiner AS, et al. Survival in ERBB2-positive metastatic breast cancer. JAMA Netw Open. 2025.	1	1	1	0	1	1	TRUE	FALSE
Fillon M., CA Cancer J Clin (2022)	1	1	1	1	1	1	FALSE	FALSE
Firstpost (news site)	0	0	0	0	0	0	FALSE	FALSE
Firstpost news article on Indian breast cancer screening statistics	0	0	0	0	0	0	FALSE	FALSE
Foldi, J. et al., J Clin Oncol (2019)	1	1	1	1	1	1	FALSE	FALSE
Foshag et al., Clinical Imaging 2025	1	1	1	1	1	1	FALSE	FALSE
Fuller MS et al., Med Clin North Am 2015	1	1	1	1	1	1	FALSE	FALSE
Gao, L. et al., Breast Cancer Res Treat (2024)	1	1	1	1	1	1	FALSE	FALSE
Gauvin K et al., Cancer Med 2025	1	1	1	1	1	1	FALSE	FALSE
Gemignani ML. Breast cancer screening: why, when, and how many? Clin Obstet Gynecol. 2011.	1	1	1	1	1	1	FALSE	FALSE
Getz KR et al., Breast Cancer Res 2025 metabolite associations	1	1	1	1	1	1	FALSE	FALSE
Giaquinto AN et al. (2024), CA Cancer J Clin	1	1	1	1	1	1	FALSE	FALSE
Giaquinto et al. (2022), CA Cancer J Clin	1	1	1	1	1	1	FALSE	FALSE
Glasziou P, Houssami N. The evidence base for breast cancer screening. Prev Med. 2011.	1	1	1	1	1	1	FALSE	FALSE
Goonaratne, Ahad, Al-Khaifi (2025) - Encyclopedia entry	1	1	1	0	1	1	TRUE	FALSE
Gordon PB. Breast cancer screening. Can Fam Physician. 2019.	1	1	1	1	1	1	FALSE	FALSE
GOV.UK news release on AI trial for breast cancer screening	1	1	1	1	0	1	FALSE	TRUE
Gradishar et al., NCCN Clinical Practice Guidelines, J Natl Compr Canc Netw, 2024	1	1	1	1	1	1	FALSE	FALSE
Guo Y et al., Asian Pac J Cancer Prev 2020	1	1	1	1	1	1	FALSE	FALSE
Haddad CF., Mastology 2020	1	1	1	0	1	1	TRUE	FALSE
Haji, H.E. et al., JCO Clinical Cancer Informatics (2023)	1	1	1	1	1	1	FALSE	FALSE
Hanker, A.B. et al., Cancer Cell (2020)	1	1	1	1	1	1	FALSE	FALSE
Hartman M et al., Breast Cancer Res 2007	1	1	1	1	1	1	FALSE	FALSE
He Z et al., Cell Prolif, 2020 review on breast cancer diagnosis methods	1	1	1	1	1	1	FALSE	FALSE
Health World.com article on breast cancer in India	0	0	0	1	0	0	TRUE	FALSE
Healthline	0	0	0	0	0	0	FALSE	FALSE
Healthline breast cancer survival rates	0	0	0	1	0	0	TRUE	FALSE
Healthline statistics on male breast cancer	0	0	0	1	0	0	TRUE	FALSE
HealthPartners.com. Hereditary breast cancer (2025)	0	0	0	0	0	0	FALSE	FALSE
HealthWorld.com news on Indian breast cancer screening numbers	0	0	0	0	0	0	FALSE	FALSE
Heater N.K. et al., J Hematol Oncol, 2024	1	1	1	1	1	1	FALSE	FALSE
Henderson JT et al., AHRQ 2024 comparative effectiveness review	1	1	1	1	1	1	FALSE	FALSE
Henricks J. et al., Breast Cancer Res, 2025	1	1	1	1	1	1	FALSE	FALSE
Hernström et al., Lancet Digital Health 2025	1	1	1	1	1	1	FALSE	FALSE
Hernström et al., The Lancet Digital Health (2024)	1	1	1	1	1	1	FALSE	FALSE
Hernström, V., et al. Screening performance in AI-assisted mammography trial. Lancet Digital Health. 2024.	1	1	1	1	1	1	FALSE	FALSE
Howell et al. (2014)	1	1	1	1	1	1	FALSE	FALSE
Hui, C. et al., Curr Breast Cancer Rep (2023)	1	1	1	1	1	1	FALSE	FALSE
IARC Working Group. Breast cancer screening efficacy. IARC, 2016.	1	1	1	1	1	1	FALSE	FALSE
Independent UK Panel on Breast Cancer Screening. Benefits and harms review. Lancet. 2012.	1	1	1	1	1	1	FALSE	FALSE
ITV News report on NHS AI breast cancer screening trial	0	0	0	0	0	0	FALSE	FALSE
Izci H. et al., J Natl Cancer Inst (2020)	1	1	1	1	1	1	FALSE	FALSE
Jang HM et al., Diagnostics (2025)	1	1	1	1	1	1	FALSE	FALSE
Jia G et al., Nat Genet 2025	1	1	1	1	1	1	FALSE	FALSE
Jiao et al. (2025) - BMC Cancer	1	1	1	1	1	1	FALSE	FALSE
Johns Hopkins Medicine news release	1	1	1	1	0	1	FALSE	TRUE
Kaklamani & Arteaga (2024), CA Cancer J Clin	1	1	1	1	1	1	FALSE	FALSE
Katsika et al., Life 2024	1	1	1	1	1	1	FALSE	FALSE
Kaushik A. et al., IEEE Conf AIIoT (2024)	1	1	1	0	1	1	TRUE	FALSE
Keogan, A. et al., npj Precis. Onc. (2025)	1	1	1	1	1	1	FALSE	FALSE
Kolak et al. (2017) - Ann Agric Environ Med	1	1	1	1	1	1	FALSE	FALSE
Komen.org	0	1	1	1	0	1	FALSE	TRUE
Komen.org breast cancer statistics page	0	1	1	1	0	1	FALSE	TRUE
Komen.org breast cancer survival rates page	0	1	1	0	0	1	TRUE	TRUE
Kumari, S. & Kumar, C. (2024) Springer Book Chapter	1	1	1	1	1	1	FALSE	FALSE
Kuszaj et al. (2025) - Support Care Cancer	1	1	1	1	1	1	FALSE	FALSE
Lafourcade, A. et al., BMC Cancer (2018)	1	1	1	1	1	1	FALSE	FALSE
Larsen MJ et al., Breast Cancer (Auckl) 2014; PubMed/PMC article	1	1	1	1	1	1	FALSE	FALSE
Lee CI et al., Med Clin North Am 2017	1	1	1	1	1	1	FALSE	FALSE
Lee YJ et al., Ann Surg Treat Res (2023)	1	1	1	1	1	1	FALSE	FALSE
Li et al. (2025)	1	1	1	0	1	1	TRUE	FALSE
Li J. et al., Transl Breast Cancer Res, 2024	1	1	1	1	1	1	FALSE	FALSE
Li T et al., J Hematol Oncol 2025	1	1	1	1	1	1	FALSE	FALSE
Li Z-Y et al., Clinical Breast Cancer, 2025	1	1	1	1	1	1	FALSE	FALSE
Liu B. et al., Signal Transduction and Targeted Therapy, 2024	1	1	1	1	1	1	FALSE	FALSE
Liu G. et al., European Journal of Cancer Care, 2024	1	1	1	1	1	1	FALSE	FALSE
Liu Zhen et al., Chinese Journal of Clinical Oncology, 2024, peer-reviewed journal	1	1	1	1	1	1	FALSE	FALSE
Mann RM, editorial in The Lancet 2025 on post-treatment surveillance	1	1	1	1	1	1	FALSE	FALSE
Marc Thill et al., Breast Care, 2024	1	1	1	1	1	1	FALSE	FALSE
Marra A. et al., Nat Rev Clin Oncol, 2024	1	1	1	1	1	1	FALSE	FALSE
Mayo Clinic	1	1	1	1	1	1	FALSE	FALSE
Mayo Clinic Comprehensive Cancer Center Blog. The importance of breast cancer screening; accessed 2025.	1	1	1	0	0	1	TRUE	TRUE
Mayo Clinic.org. Why breast cancer screening is important; accessed 2025.	1	1	1	1	1	1	FALSE	FALSE
McWilliams et al., Psychology & Health 2024	1	1	1	1	1	1	FALSE	FALSE
MD Anderson Cancer Centers. Is breast cancer genetic? (2025)	1	1	1	1	1	1	FALSE	FALSE
Medical Xpress (news site)	0	0	0	0	0	0	FALSE	FALSE
Medical Xpress article on fear of recurrence	0	0	0	0	0	0	FALSE	FALSE
Medical Xpress article on Phase III trial	0	0	0	1	1	0	TRUE	TRUE
Memorial Sloan Kettering Cancer Center	1	1	1	1	1	1	FALSE	FALSE
Militello C., Academic Radiology 2025	1	1	1	0	1	1	TRUE	FALSE
Mitri & Gelmon, Nat Med, 2025	1	1	1	1	1	1	FALSE	FALSE
Monticciolo et al., J Am Coll Radiol 2023	1	1	1	1	1	1	FALSE	FALSE
Mukherjee & Bandyopadhyay, Cancers (Basel), 2024	1	1	1	1	1	1	FALSE	FALSE
Muller L et al., Cancer Cell Int 2025	1	1	1	1	1	1	FALSE	FALSE
Mustapha MT et al., Diagnostics, 2022 supervised learning breast screening	1	1	1	1	1	1	FALSE	FALSE
Myers C et al., Sci Rep 2025	1	1	1	1	1	1	FALSE	FALSE
Myller, S. et al., Acta Oncologica (2022)	1	1	1	1	1	1	FALSE	FALSE
Nangia et al. (2021)	1	1	1	1	1	1	FALSE	FALSE
Narayan AK et al., Med Clin North Am, 2020 screening review	1	1	1	1	1	1	FALSE	FALSE
Narayan AK, Lee CI, Lehman CD. Screening for Breast Cancer. Med Clin North Am. 2020.	1	1	1	1	1	1	FALSE	FALSE
National Breast Cancer Foundation (NBCF)	1	1	1	1	0	1	FALSE	TRUE
National Breast Cancer Foundation Australia website	0	1	1	1	0	1	FALSE	TRUE
National Cancer Institute	1	1	1	1	1	1	FALSE	FALSE
National Cancer Institute (NCI) patient version website	1	1	1	0	1	1	TRUE	FALSE
National Comprehensive Cancer Network (NCCN) Guidelines website	1	1	1	1	1	1	FALSE	FALSE
Nave O. et al., Scientific Reports, 2024	1	1	1	1	1	1	FALSE	FALSE
Nayyar S, Chakole S, Taksande AB, et al. Efforts to Reduce Disparities in Breast Cancer Screening. Cureus. 2023.	1	1	1	1	1	1	FALSE	FALSE
NCI Risk Assessment Tool	1	1	1	1	1	1	FALSE	FALSE
NCI SEER training module on screening	1	1	1	1	1	1	FALSE	FALSE
NDNR (Naturopathic Doctor News & Review)	0	0	0	0	0	0	FALSE	FALSE
Neal & Helvie, Radiol Clin North Am 2021	1	1	1	1	1	1	FALSE	FALSE
Nebraska Cancer Specialists website	1	1	1	1	0	1	FALSE	TRUE
Nelson HD et al., systematic review, AHRQ 2016 updating USPSTF guideline	1	1	1	1	1	1	FALSE	FALSE
News Medical Life Sciences (2025)	0	0	0	0	0	0	FALSE	FALSE
NHS website	1	1	1	1	1	1	FALSE	FALSE
NICE guidelines	1	1	1	1	1	1	FALSE	FALSE
Noman et al. (2025) - Scientific Reports	1	1	1	1	1	1	FALSE	FALSE
Novartis press release	1	1	1	0	0	1	TRUE	TRUE
Ntekim A et al., BMC Cancer 2025 mixed methods study on breast cancer care in Nigeria	1	1	1	1	1	1	FALSE	FALSE
O'Shaughnessy, J. et al., Clin Breast Cancer (2023)	1	1	1	1	1	1	FALSE	FALSE
Oakes AH et al., JAMA Oncol 2023 on cancer screening rates pre/post COVID	1	1	1	1	1	1	FALSE	FALSE
OncLive Article (2025)	0	0	0	0	0	0	FALSE	FALSE
Onishi & Kataoka, Breast Cancer 2021	1	1	1	1	1	1	FALSE	FALSE
Outcomes4Me website article	0	0	0	0	0	0	FALSE	FALSE
Pace LE et al., JAMA 2014	1	1	1	1	1	1	FALSE	FALSE
Pal M et al., World J Surg Oncol. 2024; PubMed/PMC article	1	1	1	1	1	1	FALSE	FALSE
Pan American Health Organization (PAHO)	0	0	0	1	1	0	TRUE	TRUE
Pan, H. et al., NEJM (2017)	1	1	1	1	1	1	FALSE	FALSE
Pande & Shaikh, 2025 mixed methods study on mobile cancer screening in tribal India	1	1	1	1	1	1	FALSE	FALSE
PatientPower website video	0	0	0	0	0	0	FALSE	FALSE
Pedersen, R.N. et al., JNCI (2021)	1	1	1	1	1	1	FALSE	FALSE
PR Newswire. Early detection is a game changer: Novartis breast health initiative.	0	0	0	1	0	0	TRUE	FALSE
Prevent Cancer Foundation	0	0	0	1	1	0	TRUE	TRUE
Pruthi et al. (2021)	1	1	1	1	1	1	FALSE	FALSE
RACGP website	1	1	1	1	1	1	FALSE	FALSE
Radford DM & Zehnbauer BA., Surg Clin North Am 1996	1	1	1	1	1	1	FALSE	FALSE
Reeder & Vogel (2008) - Book Chapter	1	1	1	1	1	1	FALSE	FALSE
Regenstein Institute Website Article	0	0	0	0	0	0	FALSE	FALSE
Ren W, Chen M, Qiao Y, Zhao F. Global guidelines for breast cancer screening: A systematic review. Breast. 2022.	1	1	1	1	1	1	FALSE	FALSE
Rhodes S. et al., Curr Treat Options Oncol, 2024	1	1	1	1	1	1	FALSE	FALSE
Riggio, A.I. et al., Br J Cancer (2021)	1	1	1	1	1	1	FALSE	FALSE
Rjoop W et al., BMC Women's Health 2025 on benign breast lesion biopsy	1	1	1	1	1	1	FALSE	FALSE
Roche press release	1	1	1	0	0	1	TRUE	TRUE
Rueda, O.M. et al., Nature (2019)	1	1	1	1	1	1	FALSE	FALSE
Saldanha et al., Commun Med 2025	1	1	1	1	1	1	FALSE	FALSE
Sauter ER (2018)	1	1	1	1	1	1	FALSE	FALSE
Science Blog article	0	0	0	0	0	0	FALSE	FALSE
Shen G. et al., Sig Transduct Target Ther (2025)	1	1	1	1	1	1	FALSE	FALSE
Siegel RL et al. (2024), CA Cancer J Clin	1	1	1	1	1	1	FALSE	FALSE
Singh T et al., In Silico Pharmacol 2025	1	1	1	1	1	1	FALSE	FALSE
SITEMAN Cancer Center	1	1	1	1	1	1	FALSE	FALSE
Smith RA, Oeffinger KC. The Importance of Cancer Screening. Med Clin North Am. 2020.	1	1	1	1	1	1	FALSE	FALSE
Sparano, J.A., J Clin Oncol (2024)	1	1	1	1	1	1	FALSE	FALSE
Stanford Medicine News (2025)	0	0	0	0	0	0	FALSE	FALSE
Swapana & Padmavathy, 2015 critical review in Mediterranean Journal of Social Sciences	1	1	1	1	0	1	FALSE	TRUE
Tan et al., Lancet Public Health 2025	1	1	1	1	1	1	FALSE	FALSE
Tang et al. (2024), Breast (journal)	1	1	1	1	1	1	FALSE	FALSE
Tao et al. (2023), Asia-Pac J Clin Oncol	1	1	1	1	1	1	FALSE	FALSE
Targeted Oncology article, website	0	0	0	0	1	0	FALSE	TRUE
Tavakoli, B., Feizi, A., Zamani-Alavijeh, F. et al. Factors influencing breast cancer screening practices. BMC Women's Health 2024.	1	1	1	1	1	1	FALSE	FALSE
The Healthy	0	0	0	0	0	0	FALSE	FALSE
The Times of India news article	0	0	0	0	0	0	FALSE	FALSE
Thorat & Balasubramanian (2020)	1	1	1	1	1	1	FALSE	FALSE
Tomlinson-Hansen et al., StatPearls, 2024 review on average-risk screening	1	1	1	1	1	1	FALSE	FALSE
Tomlinson-Hansen SE, Budh DP, Sapra A. Breast Cancer Screening in the Average-Risk Patient. StatPearls. 2025.	1	1	1	1	1	1	FALSE	FALSE
UCLan exploratory study on screening uptake in UK	1	1	1	1	1	1	FALSE	FALSE
Up to Date.cn	0	0	0	1	0	0	TRUE	FALSE
Urology Times. Pathogenic variants of WNT9B gene linked to hereditary prostate cancer (2025)	0	0	0	0	0	0	FALSE	FALSE
Usher-Smith et al., Br J Cancer 2023	1	1	1	1	1	1	FALSE	FALSE
Vahabi M., 2003 review in Health Care Women Int	1	1	1	1	1	1	FALSE	FALSE
van der Groep P et al., Cell Oncol 2011	1	1	1	1	1	1	FALSE	FALSE
Verywell Health. Ask the Expert: Why Is Breast Cancer Screening So Important? accessed 2025.	0	0	0	0	0	0	FALSE	FALSE
Vidali & Susini (2023)	1	1	1	1	1	1	FALSE	FALSE
Vogel VG (2000)	1	1	1	1	1	1	FALSE	FALSE
Wali A.F. et al., Curr Issues Mol Biol, 2025	1	1	1	1	1	1	FALSE	FALSE
Walsh T & King MC., Cancer Cell 2007	1	1	1	1	1	1	FALSE	FALSE
Wang J. & Wu S.G., Breast Cancer (Dove Med Press), 2023	1	1	1	0	1	1	TRUE	FALSE
WebMD	0	0	0	0	0	0	FALSE	FALSE
WebMD breast cancer survival rates page	0	0	0	1	0	0	TRUE	FALSE
Wendt C & Margolin S., Acta Oncol 2019	1	1	1	1	1	1	FALSE	FALSE
WikiHow	0	0	0	1	0	0	TRUE	FALSE
Woman’sWorld.com	0	0	0	1	0	0	TRUE	FALSE
Women on Guard website on breast cancer statistics	0	0	0	0	0	0	FALSE	FALSE
World Economic Forum website	0	0	0	0	0	0	FALSE	FALSE
World Health Organization (WHO)	1	1	1	1	1	1	FALSE	FALSE
Xu H, Xu B. Chin J Cancer Res. 2023	1	1	1	1	1	1	FALSE	FALSE
Xu T et al., J Transl Med 2025 prognostic signature for breast cancer	1	1	1	1	1	1	FALSE	FALSE
Yang J. et al., Comput Struct Biotechnol J (2021)	1	1	1	1	1	1	FALSE	FALSE
Yoshida R., Breast Cancer 2021	1	1	1	1	1	1	FALSE	FALSE
Zaluzec & Sempere (2024)	1	1	1	1	1	1	FALSE	FALSE
Zhang LY et al., J Nanobiotechnol 2025	1	1	1	1	1	1	FALSE	FALSE
Zhang Y. et al., Cancer Cell, 2025	1	1	1	1	1	1	FALSE	FALSE
Zheng et al. (2025), Front Oncol	1	1	1	1	1	1	FALSE	FALSE

## Sheet: Fleiss Disagreements
Reference	RH	DS	SB	ChatGPT	DeepSeek	Majority Score	ChatGPT_Disagree	DeepSeek_Disagree
American Cancer Society	0	1	1	1	1	1	FALSE	FALSE
BioSpace press release	0	0	1	0	0	0	FALSE	FALSE
Breast Cancer Research Foundation (BCRF) blog (2025)	0	1	1	1	0	1	FALSE	TRUE
Breast Cancer UK facts and figures page	0	1	1	1	0	1	FALSE	TRUE
Komen.org	0	1	1	1	0	1	FALSE	TRUE
Komen.org breast cancer statistics page	0	1	1	1	0	1	FALSE	TRUE
Komen.org breast cancer survival rates page	0	1	1	0	0	1	TRUE	TRUE
National Breast Cancer Foundation Australia website	0	1	1	1	0	1	FALSE	TRUE

## Sheet: ChatGPT Disagreements
Reference	RH	DS	SB	ChatGPT	DeepSeek	Majority Score	ChatGPT_Disagree	DeepSeek_Disagree
Advani & Moreno-Aspitia (2014)	1	1	1	0	1	1	TRUE	FALSE
Ahmad, A. (2013), Int Scholarly Res Notices	1	1	1	0	1	1	TRUE	FALSE
AstraZeneca press release (2025)	1	1	1	0	0	1	TRUE	TRUE
Atale & Wells (2025) - IJMS	1	1	1	0	1	1	TRUE	FALSE
Breast Cancer UK	0	0	0	1	0	0	TRUE	FALSE
Canadian Living.com	0	0	0	1	0	0	TRUE	FALSE
Cancerscreenweek.org. Why is cancer screening important? Fact sheet.	0	0	0	1	0	0	TRUE	FALSE
CureToday article on FDA approval	0	0	0	1	0	0	TRUE	FALSE
DOCTOR NDTV	0	0	0	1	0	0	TRUE	FALSE
Ferraro E, Reiner AS, et al. Survival in ERBB2-positive metastatic breast cancer. JAMA Netw Open. 2025.	1	1	1	0	1	1	TRUE	FALSE
Goonaratne, Ahad, Al-Khaifi (2025) - Encyclopedia entry	1	1	1	0	1	1	TRUE	FALSE
Haddad CF., Mastology 2020	1	1	1	0	1	1	TRUE	FALSE
Health World.com article on breast cancer in India	0	0	0	1	0	0	TRUE	FALSE
Healthline breast cancer survival rates	0	0	0	1	0	0	TRUE	FALSE
Healthline statistics on male breast cancer	0	0	0	1	0	0	TRUE	FALSE
Kaushik A. et al., IEEE Conf AIIoT (2024)	1	1	1	0	1	1	TRUE	FALSE
Komen.org breast cancer survival rates page	0	1	1	0	0	1	TRUE	TRUE
Li et al. (2025)	1	1	1	0	1	1	TRUE	FALSE
Mayo Clinic Comprehensive Cancer Center Blog. The importance of breast cancer screening; accessed 2025.	1	1	1	0	0	1	TRUE	TRUE
Medical Xpress article on Phase III trial	0	0	0	1	1	0	TRUE	TRUE
Militello C., Academic Radiology 2025	1	1	1	0	1	1	TRUE	FALSE
National Cancer Institute (NCI) patient version website	1	1	1	0	1	1	TRUE	FALSE
Novartis press release	1	1	1	0	0	1	TRUE	TRUE
Pan American Health Organization (PAHO)	0	0	0	1	1	0	TRUE	TRUE
PR Newswire. Early detection is a game changer: Novartis breast health initiative.	0	0	0	1	0	0	TRUE	FALSE
Prevent Cancer Foundation	0	0	0	1	1	0	TRUE	TRUE
Roche press release	1	1	1	0	0	1	TRUE	TRUE
Up to Date.cn	0	0	0	1	0	0	TRUE	FALSE
Wang J. & Wu S.G., Breast Cancer (Dove Med Press), 2023	1	1	1	0	1	1	TRUE	FALSE
WebMD breast cancer survival rates page	0	0	0	1	0	0	TRUE	FALSE
WikiHow	0	0	0	1	0	0	TRUE	FALSE
Woman’sWorld.com	0	0	0	1	0	0	TRUE	FALSE

## Sheet: DeepSeek Disagreements
Reference	RH	DS	SB	ChatGPT	DeepSeek	Majority Score	ChatGPT_Disagree	DeepSeek_Disagree
AstraZeneca press release (2025)	1	1	1	0	0	1	TRUE	TRUE
Breast Cancer Research Foundation (BCRF) blog (2025)	0	1	1	1	0	1	FALSE	TRUE
Breast Cancer UK facts and figures page	0	1	1	1	0	1	FALSE	TRUE
GOV.UK news release on AI trial for breast cancer screening	1	1	1	1	0	1	FALSE	TRUE
Johns Hopkins Medicine news release	1	1	1	1	0	1	FALSE	TRUE
Komen.org	0	1	1	1	0	1	FALSE	TRUE
Komen.org breast cancer statistics page	0	1	1	1	0	1	FALSE	TRUE
Komen.org breast cancer survival rates page	0	1	1	0	0	1	TRUE	TRUE
Mayo Clinic Comprehensive Cancer Center Blog. The importance of breast cancer screening; accessed 2025.	1	1	1	0	0	1	TRUE	TRUE
Medical Xpress article on Phase III trial	0	0	0	1	1	0	TRUE	TRUE
National Breast Cancer Foundation (NBCF)	1	1	1	1	0	1	FALSE	TRUE
National Breast Cancer Foundation Australia website	0	1	1	1	0	1	FALSE	TRUE
Nebraska Cancer Specialists website	1	1	1	1	0	1	FALSE	TRUE
Novartis press release	1	1	1	0	0	1	TRUE	TRUE
Pan American Health Organization (PAHO)	0	0	0	1	1	0	TRUE	TRUE
Prevent Cancer Foundation	0	0	0	1	1	0	TRUE	TRUE
Roche press release	1	1	1	0	0	1	TRUE	TRUE
Swapana & Padmavathy, 2015 critical review in Mediterranean Journal of Social Sciences	1	1	1	1	0	1	FALSE	TRUE
Targeted Oncology article, website	0	0	0	0	1	0	FALSE	TRUE

## Sheet: Summary
Metric	Value	Percentage
Fleiss Kappa	0.935424
ChatGPT Kappa	0.60041
DeepSeek Kappa	0.781759
Perfect Agreement (3/3)	260	97.0%
Majority Agreement (≥2/3)	267	99.6%
Complete Disagreement	1	0.4%
